# Supplementary material for: Potential Toxicological Risk Associated with the Oral Use of Colloidal Silver Dietary Supplements
Source: Toxics. 2025 Nov 18;13(11):992. doi: 10.3390/toxics13110992 (PMC12656528; doi:10.3390/toxics13110992)
Supplement: Supplementary file 1 [file toxics-13-00992-s001.zip]

Archive with 1 entries (1 files):
- toxics-3930131-supplementary.xlsx
