# Supplementary material for: Potential Toxicological Risk Associated with the Oral Use of Colloidal Silver Dietary Supplements
Source: Toxics. 2025 Nov 18;13(11):992. doi: 10.3390/toxics13110992 (PMC12656528; doi:10.3390/toxics13110992)
Supplement: Supplementary file 1 [file toxics-13-00992-s001.zip › toxics-3930131-supplementary.xlsx]

## Sheet: Ag
				7.93586		stdev.s =	2.83692
				diameter (nm)
		1	P_Ag_200000.0V_100000X_0017.tif	7.141
		2	P_Ag_200000.0V_100000X_0017.tif	5.907
		3	P_Ag_200000.0V_100000X_0017.tif	9.814
		4	P_Ag_200000.0V_100000X_0017.tif	10.922
		5	P_Ag_200000.0V_100000X_0017.tif	4.361
		6	P_Ag_200000.0V_100000X_0017.tif	6.675
		7	P_Ag_200000.0V_100000X_0017.tif	4.67
		8	P_Ag_200000.0V_100000X_0017.tif	14.968
		9	P_Ag_200000.0V_100000X_0017.tif	7.369
		10	P_Ag_200000.0V_100000X_0017.tif	11.51
		11	P_Ag_200000.0V_100000X_0017.tif	9.8
		12	P_Ag_200000.0V_100000X_0017.tif	5.601
		13	P_Ag_200000.0V_100000X_0017.tif	6.364
		14	P_Ag_200000.0V_100000X_0017.tif	5.865
		15	P_Ag_200000.0V_100000X_0017.tif	4.371
		16	P_Ag_200000.0V_100000X_0017.tif	11.47
		17	P_Ag_200000.0V_100000X_0017.tif	6.642
		18	P_Ag_200000.0V_100000X_0017.tif	6.175
		19	P_Ag_200000.0V_100000X_0017.tif	4.603
		20	P_Ag_200000.0V_100000X_0017.tif	7.752
		21	P_Ag_200000.0V_100000X_0017.tif	8.65
		22	P_Ag_200000.0V_100000X_0017.tif	4.581
		23	P_Ag_200000.0V_100000X_0017.tif	12.419
		24	P_Ag_200000.0V_100000X_0017.tif	9.878
		25	P_Ag_200000.0V_100000X_0017.tif	4.174
		26	P_Ag_200000.0V_100000X_0017.tif	7.827
		27	P_Ag_200000.0V_100000X_0017.tif	6.96
		28	P_Ag_200000.0V_100000X_0017.tif	13.046
		29	P_Ag_200000.0V_100000X_0017.tif	8.247
		30	P_Ag_200000.0V_100000X_0017.tif	8.059
		31	P_Ag_200000.0V_100000X_0017.tif	4.738
		32	P_Ag_200000.0V_100000X_0017.tif	9.018
		33	P_Ag_200000.0V_100000X_0017.tif	6.053
		34	P_Ag_200000.0V_100000X_0017.tif	6.571
		35	P_Ag_200000.0V_100000X_0017.tif	3.578
		36	P_Ag_200000.0V_100000X_0017.tif	7.66
		37	P_Ag_200000.0V_100000X_0017.tif	13.518
		38	P_Ag_200000.0V_100000X_0017.tif	12.776
		39	P_Ag_200000.0V_100000X_0017.tif	8.218
		40	P_Ag_200000.0V_100000X_0017.tif	8.332
		41	P_Ag_200000.0V_100000X_0017.tif	8.686
		42	P_Ag_200000.0V_100000X_0017.tif	8.337
